# Supplementary material for: Iloperidone and Temozolomide Synergistically Inhibit Growth, Migration and Enhance Apoptosis in Glioblastoma Cells
Source: Biomedicines. 2024 May 21;12(6):1134. doi: 10.3390/biomedicines12061134 (PMC11200733; doi:10.3390/biomedicines12061134)
Supplement: Supplementary file 1 [file biomedicines-12-01134-s001.zip]

Archive with 1 entries (1 files):
- biomedicines-2980470-supplementary.pdf
